# Supplementary material for: Identifying key underlying regulatory networks and predicting targets of orphan C/D box SNORD116 snoRNAs in Prader–Willi syndrome
Source: Nucleic Acids Res. 2024 Nov 22;52(22):13757–74. doi: 10.1093/nar/gkae1129 (PMC11662933; doi:10.1093/nar/gkae1129)
Supplement: gkae1129_Supplemental_Files [file gkae1129_supplemental_files.zip]

Archive with 2 entries (2 files):
- Combined_Supplement_reduced.pdf
- Supplemental_Tables.xlsx.zip
